# Supplementary material for: Characteristics of soil microbial phospholipid fatty acids in artificial, black-soil mountain degraded, and natural grasslands in the source region of the Three Rivers
Source: PeerJ. 2025 Aug 5;13:e19837. doi: 10.7717/peerj.19837 (PMC12333607; doi:10.7717/peerj.19837)
Supplement: Supplemental Information 1 [file peerj-13-19837-s001.zip]

Archive with 3 entries (3 files):
- Above ground vegetation.csv
- Phospholipid fatty acid.csv
- Soil physical and chemical properties.csv
