# Supplementary material for: Characteristics of soil microbial phospholipid fatty acids in artificial, black-soil mountain degraded, and natural grasslands in the source region of the Three Rivers
Source: PeerJ. 2025 Aug 5;13:e19837. doi: 10.7717/peerj.19837 (PMC12333607; doi:10.7717/peerj.19837)
Supplement: Supplemental Information 1 [file peerj-13-19837-s001.zip › Above ground vegetation.csv]

treatment	Coverage(%)	biomass(g.m-2)	(Species richness)
BG1	35	107	9
BG2	40	93	11
BG3	37	106	16
NG1	95	280	32
NG2	93	300	28
NG3	94	310	26
AG1	75	440.8	5
AG2	70	490	7
AG3	72	455.6	8
