# Supplementary material for: Characteristics of soil microbial phospholipid fatty acids in artificial, black-soil mountain degraded, and natural grasslands in the source region of the Three Rivers
Source: PeerJ. 2025 Aug 5;13:e19837. doi: 10.7717/peerj.19837 (PMC12333607; doi:10.7717/peerj.19837)
Supplement: Supplemental Information 1 [file peerj-13-19837-s001.zip › Phospholipid fatty acid.csv]

	Peak Name	BG	BG	BG	NG	NG	NG	AG	AG	AG
1	16:1 w7c	3.76	3.09	3.71	7.57	6.95	6.72	6.61	6.34	6.25
2	16:1 w9c	0.71	0.59	0.34	1.42	1.26		1.46	1.18	1.36
3	17:1 w8c	0.42	0.36	0.30	0.92	0.88	0.84	0.59	0.59	0.57
4	17:1 iso w9c				2.81	2.68	2.54
5	18:1 w5c	0.46	0.40	0.45	0.32	0.34	0.36	0.79	0.80	0.79
6	18:1 w7c	4.52	3.59	4.28	11.45	10.44	14.53	8.61	8.22	8.13
7	17:0 cyclo w7c	1.36	1.14	0.57	3.21	2.99	1.67	2.56	2.44	2.37
8	19:0 cyclo w7c	1.20	0.99	1.09				2.27	2.16	2.10
9	19:0 cyclo w9c				2.75	2.49	2.92
10	14:0 iso	2.31	2.46	2.74	5.42	5.04	5.35	0.69	0.66	0.68
11	15:0 iso	2.84	2.44	2.18	6.50	6.02	6.96	5.44	5.10	5.04
12	15:0 anteiso	2.76	2.32	2.61	2.22	2.14	2.44	4.98	4.68	4.65
13	15:0 DMA	0.61	0.51	0.92	0.38	0.39	0.49	1.05	1.01	0.98
14	16:0 iso	0.94	0.83	1.41	2.45	2.34	1.42	1.99	1.92	1.88
15	16:0 anteiso	0.28	0.30	0.46					0.21	0.20
16	17:0 anteiso	0.69	0.61	1.35	1.33	1.26	0.57	1.20	1.15	1.13
17	17:0 iso	0.58	0.50	0.42	1.23	1.17	0.58	1.10	1.03	1.00
18	14:00	0.52	0.48	0.50	1.26	1.16	0.44	0.92	0.87	0.86
19	15:00	0.29	0.26	0.28	0.78	0.74	0.23	0.49	0.46	0.46
20	16:00	4.48	3.92	4.38	11.62	10.92	10.58	8.09	7.54	7.44
21	17:00	0.21	0.19	0.21	0.52	0.49	0.20	0.30	0.28	0.27
22	18:00	0.78	0.69	0.73	1.79	1.70	1.72	1.46	1.36	1.34
23	20:00	0.25	0.17	0.18	0.44	0.36	0.18	0.34	0.32	0.33
24	16:0 10-methyl				0.80	0.70	0.91
25	17:0 10-methyl	0.33	0.31	0.69	1.16	1.08	1.33	0.70	0.72	0.70
26	18:0 10-methyl	0.92	0.82	0.91	1.51	1.45	0.79	1.78	1.71	1.67
27	18:1 w9c	2.48	2.07	2.34	4.69	4.42	4.19	4.39	4.30	4.18
28	18:2 w6c	0.73	0.61	0.73	0.59	0.54	0.42	0.78	0.88	0.80
29	20:3 w6c	1.39	1.17	1.04	2.10	2.93	3.03	2.516763125	2.40	2.36
