# Supplementary material for: Characteristics of soil microbial phospholipid fatty acids in artificial, black-soil mountain degraded, and natural grasslands in the source region of the Three Rivers
Source: PeerJ. 2025 Aug 5;13:e19837. doi: 10.7717/peerj.19837 (PMC12333607; doi:10.7717/peerj.19837)
Supplement: Supplemental Information 1 [file peerj-13-19837-s001.zip › Soil physical and chemical properties.csv]

treatment	SOC	TN	TP	PH	SWC	BD
BG1	42.69	3.66	0.20	7.25	0.3	1.15
BG2	43.68	3.58	0.37	6.93	0.28	1.11
BG3	32.59	3.57	0.23	6.78	0.27	1.12
NG1	78.79	12.66	0.32	6.89	0.69	0.9
NG2	76.47	11.78	0.29	7.21	0.75	0.98
NG3	75.31	10.99	0.31	6.91	0.66	0.92
AG1	66.71	5.29	0.50	6.57	0.46	0.93
AG2	58.58	5.54	0.60	5.97	0.38	0.91
AG3	67.87	5.51	0.75	6.19	0.36	0.91
